# Supplementary material for: Sudden adult death syndrome in m.3243A>G-related mitochondrial disease: an unrecognized clinical entity in young, asymptomatic adults
Source: Eur Heart J. 2015 Jul 17;37(32):2552–9. doi: 10.1093/eurheartj/ehv306 (PMC5008417; doi:10.1093/eurheartj/ehv306)
Supplement: Supplementary Data [file ehv306_supplementary_data.zip]

Archive with 3 entries (3 files):
- ehv306supp_table1.docx
- ehv306supp_table3.docx
- ehv306supp_table2.docx
